# Supplementary material for: Characteristics of anti–integrin αvβ6 autoantibodies in patients with ulcerative colitis
Source: JCI Insight. 2026 Jan 8;11(4):e192953. doi: 10.1172/jci.insight.192953 (PMC12956020; doi:10.1172/jci.insight.192953)
Supplement: Supporting data values [file jciinsight-11-192953-s127.xlsx]

## Sheet: Figure 2A
Figure 2A
mAb concentration (ng/ml)	UC1-1	UC1-2	UC1-3	UC1-4	UC2-1	UC2-2	UC2-3	UC2-4	UC3	UC4	UC5-1	UC5-2	UC6	UC7-1	UC7-2	10D5 (positive control)	humanIgG (negative control)
10000	2.0419	2.0419	2.0545	2.008	2.0482	2.0461	2.025	2.0524	2.0461	1.936	2.075	1.556	2.022	1.962	1.319	2.055	0.277
3000	2.0286	2.0426	2.0391	2.01	2.0286	2.0307	2.019	2.0335	2.0405	1.786	1.66	1.544	2.016	1.807	1.142	2.048	0.158
1000	1.9173	1.9187	1.9117	1.898	1.9082	1.9026	1.9	1.918	1.9124	1.328	0.796	1.462	1.902	1.279	0.778	1.92	0.093
300	2.0769	2.0888	2.0783	2.029	1.9033	1.9684	1.829	2.0825	2.0552	0.808	0.317	1.333	1.957	0.51	0.285	1.963	0.072
100	1.8627	1.8529	1.806	1.788	0.8764	1.1641	1.408	1.8564	1.7486	0.355	0.146	1.064	1.546	0.257	0.182	1.822	0.065
30	1.981	1.8641	1.0717	1.613	0.3717	0.4711	0.788	1.5561	0.9436	0.159	0.079	0.564	0.778	0.092	0.073	1.337	0.054
10	1.3678	0.8309	0.4242	0.75	0.1344	0.1827	0.292	0.9513	0.4473	0.067	0.05	0.302	0.386	0.078	0.048	0.697	0.054
3	0.5243	0.3605	0.1708	0.374	0.0679	0.0749	0.124	0.2233	0.1071	0.045	0.046	0.107	0.155	0.049	0.05	0.352	0.053
1	0.2128	0.1211	0.112	0.136	0.059	0.069	0.063	0.1386	0.0728	0.045	0.044	0.061	0.085	0.05	0.043	0.152	0.053
0.3	0.0966	0.0686	0.068	0.08	0.049	0.052	0.05	0.07	0.058	0.037	0.045	0.043	0.051	0.048	0.038	0.117	0.051
0.1	0.068	0.054	0.049	0.043	0.045	0.044	0.047	0.056	0.046	0.036	0.043	0.042	0.039	0.042	0.046	0.08	0.046

## Sheet: Figure 2B
Figure 2B
mAb concentration (ng/ml)	UC1-1	UC1-2	UC1-3	UC1-4	UC2-1	UC2-2	UC2-3	UC2-4	UC3	UC4	UC5-1	UC5-2	UC6	UC7-1	UC7-2	10D5 (positive control)
10000	0.182	0.059	0.059	0.192	0.307	0.256	0.324	0.122	0.362	2.39	0.117	0.127	0.174	0.394	1.237	0.049
3000	0.115	0.042	0.042	0.107	0.282	0.15	0.23	0.086	0.184	2.362	0.079	0.103	0.097	0.211	0.595	0.047
1000	0.063	0.041	0.041	0.072	0.144	0.094	0.147	0.061	0.12	2.146	0.07	0.08	0.076	0.088	0.345	0.046
300	0.056	0.04	0.04	0.051	0.094	0.066	0.09	0.051	0.072	1.559	0.052	0.057	0.057	0.051	0.117	0.046
100	0.045	0.04	0.04	0.049	0.059	0.051	0.063	0.041	0.053	1.017	0.052	0.053	0.054	0.048	0.081	0.045
30	0.041	0.039	0.039	0.045	0.05	0.036	0.049	0.037	0.048	0.417	0.049	0.047	0.05	0.043	0.052	0.049
10	0.044	0.036	0.036	0.044	0.047	0.035	0.044	0.036	0.047	0.158	0.047	0.047	0.046	0.044	0.05	0.046
3	0.041	0.036	0.036	0.043	0.046	0.033	0.044	0.035	0.046	0.043	0.05	0.048	0.048	0.042	0.049	0.045
1	0.041	0.035	0.035	0.043	0.044	0.033	0.042	0.038	0.045	0.047	0.05	0.052	0.049	0.047	0.048	0.044
0.3	0.041	0.035	0.035	0.043	0.043	0.032	0.041	0.041	0.045	0.037	0.054	0.058	0.05	0.037	0.048	0.045
0.1	0.041	0.035	0.035	0.043	0.043	0.03	0.041	0.033	0.044	0.033	0.047	0.049	0.047	0.033	0.046	0.045

## Sheet: Figure 2C
Figure 2C
mAb concentration (ng/ml)	UC1-1	UC2-3	UC2-4	UC3	UC6
10000	2.0419	2.025	2.0524	2.0461	2.022
3000	2.0286	2.019	2.0335	2.0405	2.016
1000	1.9173	1.9	1.918	1.9124	1.902
300	2.0769	1.829	2.0825	2.0552	1.957
100	1.8627	1.408	1.8564	1.7486	1.546
30	1.981	0.788	1.5561	0.9436	0.778
10	1.3678	0.292	0.9513	0.4473	0.386
3	0.5243	0.124	0.2233	0.1071	0.155
1	0.2128	0.063	0.1386	0.0728	0.085
0.3	0.0966	0.05	0.07	0.058	0.051
0.1	0.068	0.047	0.056	0.046	0.039

## Sheet: Figure 2D
Figure 2D
mAb concentration (ng/ml)	UC1-4	UC2-1	UC2-2	UC5-1	UC5-2	UC7-1
10000	2.008	2.0482	2.0461	2.075	1.556	1.962
3000	2.01	2.0286	2.0307	1.66	1.544	1.807
1000	1.898	1.9082	1.9026	0.796	1.462	1.279
300	2.029	1.9033	1.9684	0.317	1.333	0.51
100	1.788	0.8764	1.1641	0.146	1.064	0.257
30	1.613	0.3717	0.4711	0.079	0.564	0.092
10	0.75	0.1344	0.1827	0.05	0.302	0.078
3	0.374	0.0679	0.0749	0.046	0.107	0.049
1	0.136	0.059	0.069	0.044	0.061	0.05
0.3	0.08	0.049	0.052	0.045	0.043	0.048
0.1	0.043	0.045	0.044	0.043	0.042	0.042

## Sheet: Figure 3A
Figure 3A
mAb concentration (ng/ml)	UC1-1	UC1-2	UC1-3	UC1-4	UC2-1	UC2-2	UC2-3	UC2-4	UC3	UC4	UC5-1	UC5-2	UC6	UC7-1	UC7-2	10D5 (positive control)	humanIgG (negative control)
10000	0.113	0.116	0.094	0.097	0.112	0.381	0.181	0.094	0.4128	1.2096	0.893	0.393	0.474	1.076	1.172	0.043	1.433
3000	0.127	0.099	0.13	0.114	0.17	0.606	0.283	0.158	0.6016	1.1968	1.1	0.716	0.666	1.143	1.184	0.043	1.43
1000	0.109	0.12	0.289	0.193	0.323	0.958	0.551	0.305	0.9024	1.2576	1.164	0.821	0.918	1.153	1.127	0.044	1.458
300	0.145	0.183	0.453	0.308	0.498	1.203	0.838	0.526	1.2	1.3056	1.209	0.925	0.935	1.153	1.196	0.047	1.466
100	0.235	0.284	0.896	0.585	0.758	1.327	1.146	0.88	1.2896	1.3568	1.279	1.034	1.095	1.168	1.194	0.082	1.451
30	0.398	0.576	1.173	0.827	1.136	1.438	1.257	1.084	1.296	1.3504	1.266	1.168	1.184	1.187	1.188	0.462	1.491
10	0.708	0.959	1.448	1.199	1.305	1.534	1.397	1.328	1.3152	1.36	1.258	1.194	1.169	1.179	1.189	1.076	1.485
3	1.149	1.349	1.459	1.356	1.369	1.438	1.319	1.397	1.4336	1.3888	1.268	1.217	1.15	1.176	1.234	1.317	1.497
1	1.438	1.438	1.438	1.438	1.438	1.192	1.438	1.47	1.4112	1.4464	1.226	1.108	1.111	1.127	1.241	1.359	1.485

## Sheet: Figure 3B
Figure 3B
mAb concentration (ng/ml)	UC1-1	UC2-3	UC2-4	UC3	UC6
10000	0.113	0.181	0.094	0.4128	0.474
3000	0.127	0.283	0.158	0.6016	0.666
1000	0.109	0.551	0.305	0.9024	0.918
300	0.145	0.838	0.526	1.2	0.935
100	0.235	1.146	0.88	1.2896	1.095
30	0.398	1.257	1.084	1.296	1.184
10	0.708	1.397	1.328	1.3152	1.169
3	1.149	1.319	1.397	1.4336	1.15
1	1.438	1.438	1.47	1.4112	1.111

## Sheet: Figure 3C
Figure 3C
mAb concentration (ng/ml)	UC1-4	UC2-1	UC2-2	UC5-1	UC5-2	UC7-1
10000	0.097	0.112	0.381	0.893	0.393	1.076
3000	0.114	0.17	0.606	1.1	0.716	1.143
1000	0.193	0.323	0.958	1.164	0.821	1.153
300	0.308	0.498	1.203	1.209	0.925	1.153
100	0.585	0.758	1.327	1.279	1.034	1.168
30	0.827	1.136	1.438	1.266	1.168	1.187
10	1.199	1.305	1.534	1.258	1.194	1.179
3	1.356	1.369	1.438	1.268	1.217	1.176
1	1.438	1.438	1.192	1.226	1.108	1.127

## Sheet: Figure 3D
Figure 3D
mAb concentration (ng/ml)	UC1-1	UC1-2	UC1-3	UC1-4	UC2-1	UC2-2	UC2-3	UC2-4	UC3	UC4	UC5-1	UC5-2	UC6	UC7-1	UC7-2	10D5 (positive control)	humanIgG (negative control)
10000	0.55	0.675	0.529	0.718	0.741	0.792	0.812	0.784	0.819	0.794	0.848	0.624	0.666	0.869	0.852	0.058	0.738
3000	0.583	0.7	0.784	0.882	0.881	0.878	0.804	0.759	0.862	0.802	0.882	0.663	0.711	0.781	0.811	0.072	0.885
1000	0.772	0.893	0.93	0.974	0.91	0.934	0.875	0.778	0.831	0.742	0.892	0.704	0.841	0.818	0.788	0.206	0.831
300	0.844	0.955	0.985	1.004	1.061	1.006	0.98	0.806	0.878	0.754	0.861	0.754	0.808	0.843	0.847	0.331	0.783
100	0.904	0.986	1.098	0.957	0.911	0.928	0.916	0.854	0.865	0.779	0.848	0.802	0.923	0.851	0.771	0.571	0.78
30	0.925	1.047	1.066	1.036	1.073	0.929	0.897	0.71	0.868	0.83	0.933	0.827	0.844	0.889	0.848	0.675	0.838
10	1.065	1.176	1.103	1.027	0.971	1.005	0.932	0.76	0.847	0.792	0.873	0.791	0.85	0.806	0.883	0.738	0.791
3	1.073	1.177	1.103	1.033	1.032	0.959	0.951	0.765	0.879	0.848	0.898	0.806	0.898	0.834	0.88	0.885	0.806
1	1.036	1.074	1.045	1.018	1.022	1.008	0.942	0.877	0.809	0.865	0.883	0.846	0.859	0.879	0.838	0.831	0.846

## Sheet: Figure 3E
Figure 3E
Peptide RGDS concentration(μg)	UC1-1	UC1-2	UC1-3	UC1-4	UC2-1	UC2-2	UC2-3	UC2-4	UC3	UC4	UC5-1	UC5-2	UC6	UC7-1	UC7-2	10D5 (positive control)
0	1.547	1.692	1.521	1.521	1.672	1.059	1.181	2.199	1.445	1.497	1.418	1.654	2.154	1.224	1.532	1.547
6.25	1.193	1.429	0.869	0.869	1.406	0.333	1.081	1.702	0.904	1.462	0.55	1.033	1.307	0.426	0.55	1.193
12.5	1.001	1.37	0.687	0.687	1.216	0.208	0.957	1.577	0.694	1.478	0.45	1.044	1.302	0.35	0.434	1.001
25	0.879	0.883	0.438	0.438	1.038	0.128	0.665	1.197	0.41	1.468	0.406	0.666	0.785	0.312	0.336	0.879
50	0.79	0.619	0.276	0.276	0.749	0.096	0.198	0.756	0.261	1.468	0.384	0.428	0.467	0.318	0.352	0.79
100	0.476	0.472	0.167	0.167	0.474	0.079	0.095	0.232	0.177	1.512	0.388	0.16	0.135	0.362	0.322	0.476

## Sheet: Figure 3F
Figure 3F
Peptide RGES concentration(μg)	UC1-1	UC1-2	UC1-3	UC1-4	UC2-1	UC2-2	UC2-3	UC2-4	UC3	UC4	UC5-1	UC5-2	UC6	UC7-1	UC7-2	10D5 (positive control)
0	1.944	1.692	1.521	1.521	1.672	1.059	1.245	2.199	1.445	1.611	1.418	1.654	2.154	1.224	1.532	1.534
6.25	2.003	1.66	1.569	1.742	1.729	1.108	1.107	2.306	1.548	1.475	1.3636	1.824	2.322	1.2116	1.4904	1.548
12.5	2.053	1.77	1.655	1.736	1.675	1.131	1.208	2.228	1.498	1.451	1.2656	1.642	2.192	1.1362	1.4868	1.546
25	1.944	1.74	1.625	1.747	1.752	1.154	1.245	2.221	1.549	1.479	1.2432	1.479	2.099	1.1492	1.5876	1.543
50	1.97	1.627	1.526	1.651	1.706	1.115	1.244	2.103	1.494	1.511	1.1816	1.818	2.047	1.209	1.4472	1.564
100	1.937	1.688	1.526	1.732	1.705	1.095	1.27	2.14	1.519	1.476	1.2572	1.494	1.954	1.1284	1.3608	1.54

[truncated: 14 more sheets: Figure 4, Figure 5A, Figure 5B, Figure 5C, Figure 5D, Supplemental Figure 1A, Supplemental Figure 1B, Supplemental Figure 1C, Table1, Table2, Table3, Supplementary Table 2, Supplementary Table 3, Supplementary Table 4]
